# Supplementary material for: Inert Pepper aptamer-mediated endogenous mRNA recognition and imaging in living cells
Source: Nucleic Acids Res. 2022 May 17;50(14):e84. doi: 10.1093/nar/gkac368 (PMC9371900; doi:10.1093/nar/gkac368)
Supplement: gkac368_Supplemental_Files [file gkac368_supplemental_files.zip]

Archive with 3 entries (3 files):
- NAR-SI (Revised 4).pdf
- NAR-Video S.avi
- Supplementary video legends.docx
